# Supplementary material for: Higher Total Cholesterol Concentration May Be Associated with Better Cognitive Performance among Elderly Females
Source: Nutrients. 2022 Oct 9;14(19):4198. doi: 10.3390/nu14194198 (PMC9571708; doi:10.3390/nu14194198)
Supplement: Supplementary file 1 [file nutrients-14-04198-s001.zip]

Archive with 3 entries (3 files):
- Supplement Table S1.pdf
- Supplement Table S2.pdf
- Supplement Table S3_.pdf
